# Supplementary material for: Functional annotation of lung cancer‒associated genetic variants by cell type‒specific epigenome and long-range chromatin interactome
Source: Genomics Inform. 2021 Mar 25;19(1):e3. doi: 10.5808/gi.20073 (PMC8042303; doi:10.5808/gi.20073)
Supplement: Supplementary Table 1. — Sample information for ChIP-seq data [file gi-20073-suppl1.xlsx]

## Sheet: ChIP-seq
Supplementary Table 1. Sample information for ChIP-seq data
Sample ID	Cell Information					Data Information
	Cell Type	Source	Tissue origin	Pathology		Data source	Data ID ChIP	Data ID input
Epithelial_Pr1	Epithelial	Primary	Mammary epithelial cell female adult (50 y) - isogenic replicate 1	Normal		ENCODE	ENCBS091ENC/ENCLB695AMP	ENCBS045GHW/ENCLB695AVX
Epithelial_Pr2	Epithelial	Primary	Mammary epithelial cell female adult (50 y) - isogenic replicate 2	Normal		ENCODE	ENCBS045GHW/ENCLB695APO	ENCBS091ENC/ENCLB481AJV
Epithelial_Pr3	Epithelial	Primary	Homo sapiens epithelial cell of prostate male	Normal		ENCODE	ENCBS706NVS/ENCLB588PFU	ENCBS706NVS/ENCLB881YCH
Epithelial_Pr4	Epithelial	Primary	Squamous type 1 (AT1) cells	Normal		GEO	GSE84273/GSM2230654	No_input
Epithelial_Pr5	Epithelial	Primary	Cuboidal type 2 (AT2) cells	Normal		GEO	GSE84273/GSM2230656	No_input
Fibroblast_Pr1	Fibroblast	Primary	Male adult (45 y) fibroblast of lung primary cell	Normal		ENCODE	ENCBS339AAA/ ENCLB695ARH	ENCBS339AAA/ENCLB695AQE
Fibroblast_Pr2	Fibroblast	Primary	Female child (11 y) fibroblast of lung primary cell	Normal		ENCODE	ENCBS149EDI/ENCLB695ARI	ENCBS149EDI/ENCLB695AQF
Fibroblast_Cl1	Fibroblast	Cell line	IMR90, lung fibroblast	Normal		ENCODE	ENCBS992YMT/ENCLB244XTM	ENCBS992YMT/ENCLB947LCB
Endothelial_Pr1	Endothelial	Primary	Endothelial cell of umbilical vein male newborn - isogenic replicate 1	Normal		ENCODE	ENCBS717AAA/ENCLB695APM	ENCBS717AAA/ENCLB695AUC
Endothelial_Pr2	Endothelial	Primary	Endothelial cell of umbilical vein male newborn - isogenic replicate 2	Normal		ENCODE	ENCBS717AAA/ENCLB695APK	ENCBS717AAA/ENCLB695AUB
Endothelial_Pr3	Endothelial	Primary	Homo sapiens brain microvascular endothelial cell	Normal		ENCODE	ENCBS938JNW/ENCLB608TVB	ENCBS383EGV/ENCLB158VPL
T cell_Pr1	T cell	Primary	Homo sapiens T-cell male adult (37 y)	Normal		ENCODE	ENCBS495KDC/ENCLB047JDH	ENCBS495KDC/ENCLB647IDN
T cell_Pr2	T cell	Primary	Naive thymus-derived CD4-positive, alpha-beta T cell	Normal		ENCODE	ENCBS689NPQ/ENCLB644LRF	ENCBS689NPQ/ENCLB942KVV
T cell_Pr3	T cell	Primary	CD8-positive, alpha-beta T cell male adult (21 y)	Normal		ENCODE	ENCBS312SQY/ENCLB401AAN	ENCBS312SQY/ENCLB726EOH
NK cell_Pr1	NK cell	Primary	Male adult (37 years) natural killer primary cell	Normal		ENCODE	ENCBS793WFJ/ENCLB658GFS	ENCBS793WFJ/ENCLB658EQW
B cell_Pr1	B cell	Primary	Homo sapiens B cell male adult (37 y)	Normal		ENCODE	ENCBS010LQV/ENCLB979EQV	ENCBS010LQV/ENCLB714JIC
B cell_Pr2	B cell	Primary	Homo sapiens B cell female adult (27 y)	Normal		ENCODE	ENCBS400ARI/ENCLB695AIN	ENCBS400ARI/ENCLB695AIU
B cell_Cl1	B cell	Cell line	GM12878, B-Lymphocyte cell-line	Normal		ENCODE	ENCBS830CIQ/ENCLB695AQU	ENCBS830CIQ/ENCLB695AEW
Myeloid_Pr1	Myeloid	Primary	CD14-positive monocyte male adult (21 y)	Normal		ENCODE	ENCBS945EIT/ENCLB510SUZ	ENCBS375RID/ENCLB486RWU
Myeloid_Pr2	Myeloid	Primary	CD14-positive monocyte female - isogenic replicate 1	Normal		ENCODE	ENCBS865RXK ENCLB695ACJ	ENCBS865RXK/ENCLB695AQA
Myeloid_Pr3	Myeloid	Primary	CD14-positive monocyte female - isogenic replicate 2	Normal		ENCODE	ENCBS188BKX ENCLB695ACK	ENCBS188BKX/ENCLB695AQB
Cancer_Cl1	Cancer	Cell line	A549	Cancer		DBTSS	DRX015232	No_input
Cancer_Cl2	Cancer	Cell line	A427	Cancer		DBTSS	DRX015223	No_input
Cancer_Cl3	Cancer	Cell line	H322	Cancer		DBTSS	DRX015340	No_input
ChIP-seq, chromatin immunoprecipitation followed by high-throughput DNA sequencing; ENCODE, Encyclopedia of DNA Elements; GEO, Gene Expression Omnibus; NK, natural killer.
