# Supplementary material for: Functional annotation of lung cancer‒associated genetic variants by cell type‒specific epigenome and long-range chromatin interactome
Source: Genomics Inform. 2021 Mar 25;19(1):e3. doi: 10.5808/gi.20073 (PMC8042303; doi:10.5808/gi.20073)
Supplement: Supplementary Table 2. — Sample information for in situ Hi-C data [file gi-20073-suppl2.xlsx]

## Sheet: ChIP-seq
Supplementary Table 2. Sample information for in situ Hi-C data
Cell line	Data source	ENCODE ID	Replicates	Biosample ID	Library ID
A549	ENCODE	ENCSR662QKG	1	ENCBS631PPT	ENCLB904YTU
			2	ENCBS631PPT	ENCLB571GEP
			3	ENCBS876WBK	ENCLB004YSZ
			4	ENCBS876WBK	ENCLB998FJI
IMR90	ENCODE	ENCSR852KQC	1	ENCBS532ZGJ	ENCLB995LGB
			2	ENCBS361XFK	ENCLB068PBQ
			3	ENCBS361XFK	ENCLB126OSS
			4	ENCBS361XFK	ENCLB825MAP
			5	ENCBS562LLK	ENCLB201RHE
GM12878	ENCODE	ENCSR410MDC	1	ENCBS386THJ	ENCLB573OGZ
			2	ENCBS386THJ	ENCLB586GZK
			3	ENCBS386THJ	ENCLB625QZJ
			4	ENCBS386THJ	ENCLB675CPY
HMEC	ENCODE	ENCSR380YQA	1	ENCBS675CZS	ENCLB315QOX
ENCODE, Encyclopedia of DNA Elements.
