# Supplementary material for: Functional annotation of lung cancer‒associated genetic variants by cell type‒specific epigenome and long-range chromatin interactome
Source: Genomics Inform. 2021 Mar 25;19(1):e3. doi: 10.5808/gi.20073 (PMC8042303; doi:10.5808/gi.20073)
Supplement: Supplementary Table 3. — Annotated list of lung cancer-related GWAS-SNPs to constitutive cREs [file gi-20073-suppl3.xlsx]

## Sheet: Sheet1
Supplementary Table 3. Annotated list of lung cancer‒related GWAS-SNPs to constitutive cREs
Tag SNP	rsID	SNP (P)	Trait	Journal	cRE coordinates	cRE type
chr11.122709178	rs3134425	1e-06	Small cell lung carcinoma	Nat Genet (2017) [1]	chr11:122711721‒122728704	Constitutive
chr1.168497741	rs78663305	3e-06	Squamous cell lung carcinoma	Nat Genet (2017) [1]	chr1:168498741‒168506535	Constitutive
					chr1:168523117‒168527178	Constitutive
chr13.102051090	rs9557635	9e-06	Non‒small cell lung cancer	Carcinogenesis (2013) [2]	chr13:102050330‒102052068	Constitutive
chr14.105103758	rs116039120	5e-06	Small cell lung carcinoma	Nat Genet (2017) [1]	chr14:105114221‒105117097	Constitutive
chr1.41952597	rs3754287	2e-06	Squamous cell lung carcinoma	Nat Genet (2017) [1]	chr1:41952961‒41953113	Constitutive
chr1.44151911	rs113688544	4e-06	Squamous cell lung carcinoma	Nat Genet (2017) [1]	chr1:44239735‒44242806	Constitutive
chr14.75365729	rs732765	7e-06	Non‒small cell lung cancer	Carcinogenesis (2013) [2]	chr14:75369728‒75372920	Constitutive
chr17.4327983	rs140394255	2e-06	Small cell lung carcinoma	Nat Genet (2017) [1]	chr17:4324095‒4324443	Constitutive
					chr17:4329818‒4333448	Constitutive
chr1.90372770	rs78359677	1e-06	Squamous cell lung carcinoma	Nat Genet (2017) [1]	chr1:90368949‒90378196	Constitutive
chr19.348743	rs6510725	3e-06	Non‒small cell lung cancer	Carcinogenesis (2013) [2]	chr19:335323‒338947	Constitutive
chr2.214034104	rs72949976	5e-06	Squamous cell lung carcinoma	Nat Genet (2017) [1]	chr2:214021491‒214022939	Constitutive
chr2.65832377	rs840781	8e-07	Familial squamous cell lung carcinoma	Carcinogenesis (2018) [3]	chr2:65832165‒65835046	Constitutive
chr4.17865864	rs185373991	3e-08	Familial squamous cell lung carcinoma	Carcinogenesis (2018) [3]	chr4:17815348‒17818346	Constitutive
chr4.89096641	rs7658584	2e-06	Squamous cell lung carcinoma	Nat Genet (2017) [1]	chr4:89098932‒89100556	Constitutive
chr6.11322790	rs80271657	4e-06	Small cell lung carcinoma	Nat Genet (2017) [1]	chr6:11315624‒11325503	Constitutive
chr6.26651053	rs13201782	2e-08	Squamous cell lung carcinoma	Nat Genet (2017) [1]	chr6:26462575‒26465582	Constitutive
chr6.28250179	rs34878803	4e-11	Squamous cell lung carcinoma	Nat Genet (2017) [1]	chr6:28302389‒28305214	Constitutive
chr6.30507920	rs142618987	5e-14	Squamous cell lung carcinoma	Nat Genet (2017) [1]	chr6:30566400‒30569906	Constitutive
					chr6:30646790‒30653031	Constitutive
chr6.30734080	rs115973930	4e-06	Small cell lung carcinoma	Nat Genet (2017) [1]	chr6:30715302‒30728300	Constitutive
					chr6:30731450‒30732092	Constitutive
					chr6:30761071‒30764333	Constitutive
chr6.31061561	rs114033761	1e-07	Small cell lung carcinoma	Nat Genet (2017) [1]	chr6:31061193‒31063238	Constitutive
chr6.31319226	rs116427960	5e-08	Small cell lung carcinoma	Nat Genet (2017) [1]	chr6:31318745‒31322088	Constitutive
chr6.31434111	rs116822326	4e-19	Squamous cell lung carcinoma	Nat Genet (2017) [1]	chr6:31429477‒31435419	Constitutive
chr6.32904051	rs114951367	3e-07	Squamous cell lung carcinoma	Nat Genet (2017) [1]	chr6:32897059‒32905657	Constitutive
chr6.53210272	rs78003666	5e-06	Familial squamous cell lung carcinoma	Carcinogenesis (2018) [3]	chr6:53139590‒53210643	Constitutive
chr6.56203674	rs9464379	8e-06	Small cell lung carcinoma	Nat Genet (2017) [1]	chr6:56199010‒56204049	Constitutive
chr6.7770511	rs140013431	1e-06	Small cell lung carcinoma	Nat Genet (2017) [1]	chr6:7770218‒7770887	Constitutive
chr6.89843703	rs117313366	6e-06	Familial lung cancer	Carcinogenesis (2018) [3]	chr6:89792998‒89797964	Constitutive
chr8.13437876	rs55843245	3e-06	Small cell lung carcinoma	Nat Genet (2017) [1]	chr8:13432442‒13432994	Constitutive
chr9.128660207	rs10819083	9e-06	Squamous cell lung carcinoma	Nat Genet (2017) [1]	chr9:128646673‒128652820	Constitutive
GWAS, genome‒wide association study; SNP, single nucleotide polymorphism; cRE, cis‒regulatory element; FDR, false discovery rate.
Reference
1. McKay JD, Hung RJ, Han Y, Zong X, Carreras‒Torres R, Christiani DC, et al. Large‒scale association analysis identifies new lung cancer susceptibility loci and heterogeneity in genetic susceptibility across histological subtypes. Nat Genet 2017;49:1126‒1132.
2. Lee Y, Yoon KA, Joo J, Lee D, Bae K, Han JY, et al. Prognostic implications of genetic variants in advanced non-small cell lung cancer: a genome-wide association study. Carcinogenesis 2013;34:307-313.
3. Byun J, Schwartz AG, Lusk C, Wenzlaff AS, de Andrade M, Mandal D, et al. Genome-wide association study of familial lung cancer. Carcinogenesis 2018;39:1135-1140.
